# Supplementary material for: Quantitative Proteomic Analysis Reveals Antiviral and Anti-inflammatory Effects of Puerarin in Piglets Infected With Porcine Epidemic Diarrhea Virus
Source: Front Immunol. 2020 Feb 26;11:169. doi: 10.3389/fimmu.2020.00169 (PMC7055472; doi:10.3389/fimmu.2020.00169)
Supplement: Supplementary file 1 [file Table_1.XLS]

## Sheet: PEDV VS Control
T: ID	Protein names	Gene names	Fold change	N: -Log Student's T-test p-value PEDV_CONTROL	LABEL
Q8SPS7	Haptoglobin	HP	22.9579	3.36105	UP
F1RJ68	Olfactomedin 4	OLFM4	7.1674	2.52586	UP
I3LS73	Translocase of inner mitochondrial membrane 13	TIMM13	6.50712	1.50216	UP
I3LBA6	Transglutaminase 3	TGM3	5.52644	3.14068	UP
F1RIU9	Uncharacterized protein	CHCHD2	5.10005	2.0712	UP
A0A287A6E6	G protein pathway suppressor 1	GPS1	4.20819	1.83677	UP
A0A287AB58	Ubiquitin-like modifier	ISG15	3.81986	3.1552	UP
A7VK00	Interferon-induced GTP-binding protein Mx2	MX2	3.81053	2.80355	UP
A0A287A3T1	Uncharacterized protein	TOLLIP	3.77946	1.80353	UP
P27594	Interferon-induced GTP-binding protein Mx1	MX1	3.64407	1.42755	UP
Q9MZU4	Radical S-adenosyl methionine domain-containing protein 2	RSAD2	3.63161	2.54501	UP
I3LJI1	Uncharacterized protein	NDUFA4	3.24815	1.82159	UP
F1RGG8	Marginal zone B and B1 cell specific protein	MZB1	3.24806	1.95122	UP
I7KJP5	HN1-like protein	JPT2	3.23026	1.52651	UP
F2Z565	Solute carrier family 25 member 5	SLC25A5	3.19151	3.30722	UP
F2Z5R7	40S ribosomal protein S29	RPS29	3.1374	1.42987	UP
A0A287BGD6	Inter-alpha-trypsin inhibitor heavy chain H4	ITIH4	3.10551	3.50604	UP
P16225	Sodium/potassium ATPase inhibitor SPAI-2	N/A	2.9921	1.43184	UP
F1SIB9	ADP ribosylation factor GTPase activating protein 2	ARFGAP2	2.75731	1.88256	UP
A0A286ZWF1	TBC1 domain family member 1	TBC1D1	2.71298	1.64631	UP
C3VVV8	Prothymosin alpha	PTMA	2.58804	3.15429	UP
K9J4R8	Protein S100-A13	S100A13	2.46243	1.86457	UP
I3LLD6	THUMP domain containing 1	THUMPD1	2.12893	1.69065	UP
F1SCY1	Uncharacterized protein	IFIT3	2.06669	2.28636	UP
A0A287BQ57	Terpene cyclase/mutase family member	LSS	2.03655	1.5484	UP
Q29205	60S ribosomal protein L11	RPL11	1.99868	3.00872	UP
A0A287AWH5	Nuclear casein kinase and cyclin dependent kinase substrate 1	NUCKS1	1.93485	1.93646	UP
Q2PKF4	Guanine nucleotide-binding protein G(q) subunit alpha	GNAQ	1.93341	1.52818	UP
A0A287A9L5	Vacuolar protein sorting-associated protein 16 homolog	VPS16	1.92232	1.44837	UP
F6Q1M2	Uncharacterized protein	ASNS	1.84884	4.44533	UP
A0A287AYY9	NSF attachment protein gamma	NAPG	1.81726	1.52126	UP
A0A287AMJ0	Probable ATP-dependent RNA helicase DDX58	DDX58	1.81075	4.26002	UP
Q8HZV3	Transferrin receptor protein 1	TFRC	1.77687	2.18729	UP
A0A287ASA9	Pleckstrin homology and FYVE domain containing 2	PLEKHF2	1.76953	2.97255	UP
A0A287BGW4	Delta-aminolevulinic acid dehydratase	ALAD	1.74917	1.6046	UP
Q29223	60S ribosomal protein L34	RPL34	1.70841	2.55655	UP
I3LND7	Cell division cycle 123	CDC123	1.68174	1.93989	UP
F1SV59	ADP-ribosylhydrolase like 2	ADPRHL2	1.65084	1.33843	UP
A0A286ZLH8	Uncharacterized protein	RPL35A	1.6423	2.39053	UP
F1S0P6	DExH-box helicase 58	DHX58	1.59802	2.1696	UP
Q7M329	Ribonuclease T2	RNASET2	1.59294	2.00534	UP
F1RGG1	40S ribosomal protein S19	RPS19	1.59244	2.38737	UP
P18650	Apolipoprotein E	APOE	1.58664	2.7455	UP
I3LE99	Adaptor related protein complex 1 subunit mu 2	AP1M2	1.58351	1.87813	UP
A0A287AME4	Uncharacterized protein	RPL37A	1.58349	3.52241	UP
F2Z5Q2	Uncharacterized protein	RPL24	1.58345	2.70563	UP
A0A287BQK2	Inter-alpha-trypsin inhibitor heavy chain 3	ITIH3	1.5535	2.15786	UP
F1RJV5	PDZ and LIM domain 4	PDLIM4	1.55241	3.43909	UP
P62831	60S ribosomal protein L23	RPL23	1.54934	2.09012	UP
I3LVA1	HECT and RLD domain containing E3 ubiquitin protein ligase family member 6	HERC6	1.54498	1.80272	UP
P51779	Complement factor D	CFD	1.52585	2.58069	UP
A0A287ABD8	Lipase A, lysosomal acid type	LIPA	1.50334	2.76854	UP
I3LBA9	Galectin	LGALS2	0.66523	1.57833	DOWN
I3L8L2	Aminopeptidase	ERAP2	0.664319	2.56104	DOWN
A0A286ZIW5	IlvB acetolactate synthase like	ILVBL	0.663548	2.11377	DOWN
F1SRV4	Glutathione S-transferase kappa	GSTK1	0.656677	2.17296	DOWN
F1SK45	GTP:AMP phosphotransferase AK3, mitochondrial	AK3	0.655903	2.67889	DOWN
K7GP41	Membrane palmitoylated protein 1	MPP1	0.655023	2.34257	DOWN
F1RNW4	Peptidase D	PEPD	0.65421	2.78203	DOWN
K7GLU6	Aminopeptidase	ERAP1	0.653735	3.89832	DOWN
F1SLY7	Uncharacterized protein	CNPY2	0.650048	2.55738	DOWN
A0A287AAP0	Uncharacterized protein	LOC100522130	0.648008	1.57284	DOWN
F1RKW9	Myosin ID	MYO1D	0.647946	1.99033	DOWN
Q95ND5	Caspase-3	CASP3	0.645866	3.18271	DOWN
O46560	Pyridoxal kinase	PDXK	0.645404	2.4351	DOWN
F1RN05	Serine palmitoyltransferase long chain base subunit 1	SPTLC1	0.644123	2.80429	DOWN
I3LDC7	Isocitrate dehydrogenase	IDH1	0.643682	3.16192	DOWN
F1SGQ0	Dehydrogenase/reductase 1	DHRS1	0.637716	2.66972	DOWN
K7GQI7	Apoptosis-associated speck-like protein containing a CARD	ASC	0.633228	2.97314	DOWN
A0A287AE16	Adseverin	SCIN	0.633201	5.53069	DOWN
F1RQI7	Unconventional myosin-VI	MYO6	0.629929	1.51737	DOWN
K7GNJ2	Integrin subunit alpha L	ITGAL	0.629753	3.35292	DOWN
F1SM81	Tetratricopeptide repeat domain 38	TTC38	0.627706	2.81247	DOWN
K7GRK7	Uncharacterized protein	TNXB	0.627649	1.86356	DOWN
A0A286ZIU2	Chloride intracellular channel protein	CLIC5	0.626205	1.7203	DOWN
F1RQ08	1-phosphatidylinositol 4,5-bisphosphate phosphodiesterase	PLCB3	0.621663	2.16797	DOWN
I3LIL3	Caspase-1	CASP1	0.620358	2.55879	DOWN
G9BFU0	Signal transducer and activator of transcription	STAT1	0.61969	5.29376	DOWN
A5A761	Sideroflexin-1	SFXN1	0.619335	2.34165	DOWN
F1RVB1	Lambda-crystallin homolog	CRYL1	0.615921	1.61594	DOWN
A0A287AXW3	Catechol O-methyltransferase	COMT	0.598614	2.92663	DOWN
F1SNL7	Carnosine dipeptidase 2	CNDP2	0.59358	5.5188	DOWN
F1ST54	Aldehyde dehydrogenase 1 family member B1	ALDH1B1	0.592786	2.62552	DOWN
F1S1B9	Uncharacterized protein	DHRS11	0.582588	3.0334	DOWN
I3LLA0	Uncharacterized protein	N/A	0.580861	3.60135	DOWN
M3TYR7	Nicotinate phosphoribosyltransferase	NAPRT1	0.577288	1.74883	DOWN
A0A287AYZ7	3'(2'), 5'-bisphosphate nucleotidase 1	BPNT1	0.564415	3.95944	DOWN
F1RXQ9	Ornithine carbamoyltransferase, mitochondrial	OTC	0.562475	1.95505	DOWN
C5I4T6	Phosphoenolpyruvate carboxykinase 2	PCK2	0.562067	2.41589	DOWN
K7GS73	Hexokinase 3	HK3	0.556037	1.37307	DOWN
A0A286ZSR3	Acyl-coenzyme A oxidase	ACOX1	0.555927	3.07433	DOWN
A0A286ZVR9	EPS8 like 2	EPS8L2	0.553724	2.16114	DOWN
F1SDX6	Transglutaminase 2	TGM2	0.549592	1.71041	DOWN
F1SCV1	Gamma-tubulin complex component	TUBGCP2	0.545315	1.7966	DOWN
F1RYH5	Uncharacterized protein	TRIM31	0.541525	1.64446	DOWN
A0A286ZT78	USH1 protein network component harmonin	USH1C	0.540704	1.90165	DOWN
A0A287BJI2	Fructose-1,6-bisphosphatase 1	FBP1	0.540301	3.47889	DOWN
A0A287A1Y1	TAP binding protein	TAPBP	0.532158	3.31044	DOWN
A0A287A0E9	Calcium-activated chloride channel regulator 1	CLCA1	0.527896	2.09965	DOWN
F6PX46	Uncharacterized protein	SLA-DQA1	0.524031	1.54473	DOWN
K7GM40	Apolipoprotein A-I	APOA1	0.519743	2.08407	DOWN
I3LVB8	AP complex subunit sigma	AP1S1	0.517425	1.94273	DOWN
P13618	ATP synthase-coupling factor 6, mitochondrial	ATP5PF	0.512681	1.40125	DOWN
K7GLW0	Uncharacterized protein	GK	0.505972	1.67704	DOWN
P27917	Apolipoprotein C-III	APOC3	0.503225	1.86191	DOWN
K9IVV5	Tryptophan--tRNA ligase, cytoplasmic isoform a	WARS	0.502335	3.91146	DOWN
F1SI77	Uncharacterized protein	CKMT1A	0.501576	4.01456	DOWN
A0A287AQG3	Uncharacterized protein	LOC100513601	0.496357	3.36003	DOWN
A0A287ACP9	Enoyl-CoA hydratase and 3-hydroxyacyl CoA dehydrogenase	EHHADH	0.481888	2.81452	DOWN
I3LUA2	Uncharacterized protein	GSDMB	0.477125	3.60498	DOWN
A0A287B781	Uncharacterized protein	LOC110258364	0.473452	3.8126	DOWN
F1RQH5	Myosin VIIB	MYO7B	0.464342	2.75585	DOWN
A0A287AUR6	Glyoxalase domain containing 5	GLOD5	0.461432	1.83237	DOWN
A5D9J3	Transporter 1, ATP binding cassette subfamily B member	TAP1	0.457686	4.1208	DOWN
A0A286ZTG3	Wiskott-Aldrich syndrome	WAS	0.457293	1.38172	DOWN
A0A287AF17	Uncharacterized protein	LOC110255360	0.456982	3.18138	DOWN
A0A287BN49	Perilipin	PLIN3	0.452811	3.55903	DOWN
A0A287AH91	Uncharacterized protein	PEX19	0.44846	1.3563	DOWN
F1RQ21	Uncharacterized protein	TAP2	0.443698	5.475	DOWN
I3LTD7	Poly [ADP-ribose] polymerase	PARP3	0.440933	2.45723	DOWN
Q95333	Xaa-Pro aminopeptidase 2	XPNPEP2	0.423866	3.37562	DOWN
A0A287APD5	Acyl-CoA synthetase long chain family member 3	ACSL3	0.417038	3.59114	DOWN
F1RXG4	Keratin, type I cytoskeletal 20	KRT20	0.408523	3.98327	DOWN
I3LIL5	3-hydroxy-3-methylglutaryl-CoA lyase	HMGCL	0.40841	1.59797	DOWN
I3LIE3	Myosin heavy chain 14	MYH14	0.399282	3.39863	DOWN
K7GRN9	Uncharacterized protein	FAM129A	0.373876	1.5749	DOWN
F1SH47	Sucrase-isomaltase, intestinal	SI	0.364573	1.83943	DOWN
A0A287ASZ1	Uncharacterized protein	ABCB1	0.354739	3.97401	DOWN
F1RWY7	Uncharacterized protein	BPHL	0.354589	1.36254	DOWN
F1SKF1	Plastin 1	PLS1	0.353135	4.17954	DOWN
A0A286ZVF6	Uncharacterized protein	LOC100155195	0.35045	3.67451	DOWN
F1SL82	Myosin IA	MYO1A	0.346261	3.4016	DOWN
F1STN0	Sphingomyelin phosphodiesterase acid like 3B	SMPDL3B	0.342753	2.55275	DOWN
Q29261	Villin-1	VIL1	0.330257	4.45236	DOWN
Q9TRC7	Amiloride-sensitive amine oxidase	AOC1	0.327065	3.55256	DOWN
A0A287B2U5	BCL2 like 15	BCL2L15	0.318729	2.79033	DOWN
A0A287BBZ0	Carboxylic ester hydrolase	CES1	0.318722	2.00071	DOWN
A0A286ZQQ7	1,5-anhydro-D-fructose reductase	AKR1E2	0.312407	1.51574	DOWN
F1RL85	Glutamate rich WD repeat containing 1	GRWD1	0.303536	3.64148	DOWN
F1SDP3	Ornithine aminotransferase	OAT	0.296647	3.34499	DOWN
F1SSS0	Carbamoyl-phosphate synthase 1	CPS1	0.295711	4.00011	DOWN
P00371	D-amino-acid oxidase	DAO	0.289371	1.61595	DOWN
F1RR40	Gastrotropin	FABP6	0.286316	2.64828	DOWN
I3LSZ5	Uridine phosphorylase	UPP1	0.273617	2.4484	DOWN
I3LEI5	Carboxylic ester hydrolase	CES3	0.269826	1.6254	DOWN
A0A287AUT0	Uncharacterized protein	LOC100523668	0.268391	4.40911	DOWN
F1S4D0	Uncharacterized protein	CLCA4	0.265612	1.69789	DOWN
F1S5B1	Glucosylceramidase beta 3	GBA3	0.252148	4.28805	DOWN
A0A287AJS4	Aminopeptidase	ENPEP	0.240759	4.3714	DOWN
A0A287B315	Neprilysin	MME	0.225944	2.41815	DOWN
A0A286ZTA4	Fructose-bisphosphate aldolase	ALDOB	0.224826	3.61992	DOWN
K7GKH7	Amine oxidase	MAOB	0.221164	1.79556	DOWN
A0A287AK65	Argininosuccinate synthase 1	ASS1	0.200098	4.7999	DOWN
F1SK03	Aminopeptidase	ANPEP	0.192612	4.06886	DOWN
F1S4D8	Uncharacterized protein	GBP2	0.189959	6.02495	DOWN
A0A287BMB3	Solute carrier family 27 member 4	SLC27A4	0.181597	3.01776	DOWN
Q865F1	Microsomal triglyceride transfer protein large subunit	MTTP	0.161181	4.73659	DOWN
A0A287B8F4	Glycogen [starch] synthase	GYS1	0.135414	3.61398	DOWN
P02632	Protein S100-G	S100G	0.133853	2.83417	DOWN
F1SJT7	Apolipoprotein A-IV	APOA4	0.108463	3.78929	DOWN
I3LCA3	PDZ domain containing 1	PDZK1	0.0879355	5.14721	DOWN
F1RQT1	N-acetylated alpha-linked acidic dipeptidase like 1	NAALADL1	0.0751924	4.30211	DOWN
P49924	Fatty acid-binding protein, liver	FABP1	0.0673182	3.2893	DOWN
Q45KW7	Fatty acid-binding protein, intestinal	FABP2	0.060236	3.70927	DOWN

## Sheet: PEDV+PR VS PEDV
T: ID	Protein names	Gene names	Fold change	N: -Log Student's T-test p-value PEDV+PR_PEDV	LABEL
Q07717	Beta-2-microglobulin	B2M	10.5477	1.35297	UP
F1S4D8	Uncharacterized protein	GBP2	5.50697	3.56129	UP
A0A287AE63	Neural precursor cell expressed, developmentally down-regulated 8	NEDD8	4.50913	1.39627	UP
A0A287AUT0	Uncharacterized protein	LOC100523668	4.07698	4.79495	UP
A0A287AEU6	Methionine adenosyltransferase 2 subunit beta	MAT2B	3.68466	1.74527	UP
K7GS73	Hexokinase 3	HK3	3.52519	2.80494	UP
F1SDX6	Transglutaminase 2	TGM2	3.14825	1.59795	UP
A0A286ZVF6	Uncharacterized protein	LOC100155195	2.92377	3.37542	UP
K9IVV5	Tryptophan--tRNA ligase, cytoplasmic isoform a	WARS	2.70755	4.66249	UP
A0A287AF17	Uncharacterized protein	LOC110255360	2.68585	3.82068	UP
K7GNJ2	Integrin subunit alpha L	ITGAL	2.41053	3.19614	UP
F1S731	Syntaxin 11	STX11	2.19523	1.70047	UP
A5D9J3	Transporter 1, ATP binding cassette subfamily B member	TAP1	2.16799	3.7312	UP
F6PX46	Uncharacterized protein	SLA-DQA1	2.05462	2.71187	UP
A0A287AQG3	Uncharacterized protein	LOC100513601	2.04822	4.60193	UP
C7AI81	Actin alpha 2	ACTA2	1.92364	1.75532	UP
F1RHN1	Transport and golgi organization 2 homolog	TANGO2	1.92209	1.53516	UP
G9BFU0	Signal transducer and activator of transcription	STAT1	1.85438	4.8859	UP
A0A287AK65	Argininosuccinate synthase 1	ASS1	1.83243	1.57381	UP
F1SJ07	Pleckstrin	PLEK	1.80373	1.89698	UP
Q31072	MHC class II antigen	LA-DRB-d	1.79862	3.98401	UP
B3FVQ2	CD209	CD209	1.75625	1.36068	UP
F1RQ21	Uncharacterized protein	TAP2	1.7501	4.03633	UP
A0A287A1Y1	TAP binding protein	TAPBP	1.7215	2.36274	UP
F1SUP2	Uncharacterized protein	SPCS2	1.66742	4.01249	UP
I3LD43	Cytosol aminopeptidase	LAP3	1.63562	3.99592	UP
I3LG77	SAM and HD domain containing deoxynucleoside triphosphate triphosphohydrolase 1	SAMHD1	1.62885	3.59373	UP
A0A287BJI2	Fructose-1,6-bisphosphatase 1	FBP1	1.61521	2.09443	UP
A8DSD5	Integrin beta	ITGB2	1.6129	2.784	UP
F1SB55	Peptidase, mitochondrial processing beta subunit	PMPCB	1.5492	4.06757	UP
A0A286ZZB2	Syntaxin binding protein 1	STXBP1	1.54608	1.73446	UP
P12309	Glutaredoxin-1	GLRX	1.53481	2.2038	UP
F1SGP8	Uncharacterized protein	RCN1	1.52425	2.10415	UP
F2Z5G8	Uncharacterized protein	RPS25	1.50683	1.65749	UP
A0A286ZRT5	Peptidase, mitochondrial processing alpha subunit	PMPCA	0.662494	1.90139	DOWN
F1S0P6	DExH-box helicase 58	DHX58	0.659506	2.4516	DOWN
A1XQU1	Proteasome subunit beta type-7	PSMB7	0.654892	1.78766	DOWN
A0A287ABA9	Uncharacterized protein	LOC110257570	0.654321	1.57165	DOWN
F1RYJ5	Zinc finger CCCH-type containing 15	ZC3H15	0.632093	1.39211	DOWN
F1RVX9	Uncharacterized protein	NELFB	0.631648	1.73316	DOWN
A0A287AMJ0	Probable ATP-dependent RNA helicase DDX58	DDX58	0.607943	2.45741	DOWN
A0A286ZTI4	RAB11 binding and LisH domain, coiled-coil and HEAT repeat containing	RELCH	0.60293	1.41991	DOWN
F1RYH5	Uncharacterized protein	TRIM31	0.600602	1.48419	DOWN
A0A286ZK05	2'-5'-oligoadenylate synthetase 2	OAS2	0.578383	2.46713	DOWN
F1RHR8	Serine/threonine-protein kinase mTOR	MTOR	0.562973	1.30285	DOWN
A0A287B1S6	Armadillo-like helical domain containing 3	ARMH3	0.551437	1.32628	DOWN
P16225	Sodium/potassium ATPase inhibitor SPAI-2	N/A	0.543021	1.39444	DOWN
P80147	4-aminobutyrate aminotransferase, mitochondrial	ABAT	0.54197	1.4689	DOWN
D0G6R6	CDP-diacylglycerol--inositol 3-phosphatidyltransferase	CDIPT	0.528351	2.77619	DOWN
F1SA24	Retinol dehydrogenase 11	RDH11	0.523662	1.37806	DOWN
A0A287ALE4	Importin 4	IPO4	0.516879	1.41445	DOWN
F1S0D4	RAB3 GTPase activating protein catalytic subunit 1	RAB3GAP1	0.4839	2.91902	DOWN
P27594	Interferon-induced GTP-binding protein Mx1	MX1	0.480727	1.32014	DOWN
I3LBA6	Transglutaminase 3	TGM3	0.473432	1.38089	DOWN
F1RJ68	Olfactomedin 4	OLFM4	0.470354	1.47329	DOWN
F1S684	BCL2 associated transcription factor 1	BCLAF1	0.465222	2.44395	DOWN
F1S3H7	Uncharacterized protein	PTGR2	0.461531	1.47167	DOWN
A0A287ARJ9	Uncharacterized protein	LOC102162486	0.453464	3.67059	DOWN
I3L9Z3	Serine/threonine-protein kinase	PRKD2	0.443351	1.61402	DOWN
A0A288CFW7	Uncharacterized protein	ZBP1	0.438817	1.47404	DOWN
A0A287B7X5	Eukaryotic translation initiation factor 4 gamma 3	EIF4G3	0.430788	1.97873	DOWN
A0A287B626	Uncharacterized protein	N/A	0.421978	1.45707	DOWN
F1SUV1	StAR related lipid transfer domain containing 10	STARD10	0.420506	3.13758	DOWN
F1SC89	Kinesin family member 11	KIF11	0.416195	1.67397	DOWN
A0A287BHZ2	Tubulin gamma chain	TUBG2	0.399182	1.60391	DOWN
F1SCY1	Uncharacterized protein	IFIT3	0.396329	3.23951	DOWN
A0A287B249	Uncharacterized protein	N/A	0.390588	2.10225	DOWN
A0A286ZTA4	Fructose-bisphosphate aldolase	ALDOB	0.386307	1.3171	DOWN
F1RZZ3	Fructosamine 3 kinase related protein	FN3KRP	0.38179	1.80436	DOWN
F1RQC8	Gem nuclear organelle associated protein 5	GEMIN5	0.374306	1.75329	DOWN
A0A287AF78	Uncharacterized protein	ENAH	0.373974	1.78058	DOWN
Q29599	2'-5'-oligoadenylate synthase 1	OAS1	0.364197	1.61202	DOWN
F1SGG1	Keratin 18	KRT18	0.361927	1.70318	DOWN
A0A287BEG1	Ataxin 10	ATXN10	0.350209	1.31902	DOWN
Q9MZU4	Radical S-adenosyl methionine domain-containing protein 2	RSAD2	0.329863	3.00208	DOWN
A0A287AB58	Ubiquitin-like modifier	ISG15	0.328451	2.37141	DOWN
A0A286ZWF1	TBC1 domain family member 1	TBC1D1	0.328346	1.48495	DOWN
A0A286ZUZ0	Oxysterol-binding protein	OSBPL9	0.314582	1.43298	DOWN
I3L777	RNA polymerase II associated protein 3	RPAP3	0.285007	1.56489	DOWN
A0A287A6E6	G protein pathway suppressor 1	GPS1	0.270382	1.62513	DOWN
A0A286ZUG0	Epsin 1	EPN1	0.247131	1.51408	DOWN
A7VK00	Interferon-induced GTP-binding protein Mx2	MX2	0.240247	2.9698	DOWN
F2Z5J5	Enhancer of rudimentary homolog	ERH	0.207872	1.35196	DOWN
C3VVV8	Prothymosin alpha	PTMA	0.199594	1.54246	DOWN
P83884	60S ribosomal protein L36a	RPL36A	0.107163	2.12939	DOWN
F1RFV5	Proteasome subunit beta	PSMB6	0.0937323	5.02047	DOWN
A0A075B7I5	Uncharacterized protein	N/A	0.0473432	3.87777	DOWN
