# Supplementary material for: Quantitative Proteomic Analysis Reveals Antiviral and Anti-inflammatory Effects of Puerarin in Piglets Infected With Porcine Epidemic Diarrhea Virus
Source: Front Immunol. 2020 Feb 26;11:169. doi: 10.3389/fimmu.2020.00169 (PMC7055472; doi:10.3389/fimmu.2020.00169)
Supplement: Supplementary file 4 [file Table_4.XLS]

## Sheet: DEPs from PEDV VS Control
#node1	node2	node1_string_internal_id	node2_string_internal_id	node1_external_id	node2_external_id	neighborhood_on_chromosome	gene_fusion	phylogenetic_cooccurrence	homology	coexpression	experimentally_determined_interaction	database_annotated	automated_textmining	combined_score
RPL11	RPL34	4812527	4803403	9823.ENSSSCP00000022003	9823.ENSSSCP00000009753	0.257	0	0	0	0.972	0.963	0.54	0.448	0.999
RPL23	RPL11	4814116	4812527	9823.ENSSSCP00000023781	9823.ENSSSCP00000022003	0.257	0	0	0	0.991	0.963	0.54	0.696	0.999
RPL23	RPL37A	4814116	4810570	9823.ENSSSCP00000023781	9823.ENSSSCP00000019811	0	0	0	0	0.997	0.824	0	0.134	0.999
RPL37A	RPL34	4810570	4803403	9823.ENSSSCP00000019811	9823.ENSSSCP00000009753	0	0	0	0	0.994	0.824	0	0.593	0.999
RPL11	RPL24	4812527	4805531	9823.ENSSSCP00000022003	9823.ENSSSCP00000012733	0	0	0	0	0.989	0.824	0	0.592	0.999
RPL23	RPL24	4814116	4805531	9823.ENSSSCP00000023781	9823.ENSSSCP00000012733	0	0	0	0	0.991	0.824	0	0.42	0.999
RPL37A	RPL24	4810570	4805531	9823.ENSSSCP00000019811	9823.ENSSSCP00000012733	0.043	0	0	0	0.997	0.824	0	0.333	0.999
RPL23	RPL34	4814116	4803403	9823.ENSSSCP00000023781	9823.ENSSSCP00000009753	0.257	0	0	0	0.97	0.963	0.54	0.23	0.999
RPL11	RPL37A	4812527	4810570	9823.ENSSSCP00000022003	9823.ENSSSCP00000019811	0	0	0	0	0.982	0.824	0	0.594	0.998
RPL37A	RPS29	4810570	4800425	9823.ENSSSCP00000019811	9823.ENSSSCP00000005381	0	0	0	0	0.988	0.824	0	0.149	0.998
RPL11	RPL35A	4812527	4805462	9823.ENSSSCP00000022003	9823.ENSSSCP00000012628	0	0	0	0	0.804	0.955	0	0.84	0.998
RPL23	RPS29	4814116	4800425	9823.ENSSSCP00000023781	9823.ENSSSCP00000005381	0.13	0	0	0	0.945	0.963	0	0.436	0.998
RPL24	RPS29	4805531	4800425	9823.ENSSSCP00000012733	9823.ENSSSCP00000005381	0	0	0	0	0.946	0.963	0	0.231	0.998
RPL11	RPS29	4812527	4800425	9823.ENSSSCP00000022003	9823.ENSSSCP00000005381	0.13	0	0	0	0.875	0.963	0	0.593	0.998
OTC	ASS1	4805698	4800911	9823.ENSSSCP00000013022	9823.ENSSSCP00000006108	0.247	0	0.381	0	0.807	0	0.9	0.799	0.997
MX1	ISG15	4818220	4817557	9823.ENSSSCP00000029166	9823.ENSSSCP00000027638	0	0	0	0	0.807	0.112	0.9	0.879	0.997
RPL34	RPS29	4803403	4800425	9823.ENSSSCP00000009753	9823.ENSSSCP00000005381	0.13	0	0	0	0.885	0.963	0	0	0.996
RPL35A	RPS29	4805462	4800425	9823.ENSSSCP00000012628	9823.ENSSSCP00000005381	0	0	0	0	0.799	0.955	0	0.589	0.995
RPL35A	RPL34	4805462	4803403	9823.ENSSSCP00000012628	9823.ENSSSCP00000009753	0	0	0	0	0.83	0.955	0	0.414	0.995
RPS19	RPL11	4816426	4812527	9823.ENSSSCP00000026383	9823.ENSSSCP00000022003	0	0	0.273	0	0.803	0.783	0	0.836	0.994
ISG15	DDX58	4817557	4813690	9823.ENSSSCP00000027638	9823.ENSSSCP00000023307	0	0	0	0	0.48	0.267	0.9	0.844	0.993
RPL23	RPL35A	4814116	4805462	9823.ENSSSCP00000023781	9823.ENSSSCP00000012628	0	0	0	0	0.804	0.955	0	0.275	0.993
ISG15	MX2	4817557	4805614	9823.ENSSSCP00000027638	9823.ENSSSCP00000012857	0	0	0	0	0.667	0.112	0.9	0.748	0.991
RPL24	RPL34	4805531	4803403	9823.ENSSSCP00000012733	9823.ENSSSCP00000009753	0	0	0	0	0.894	0.824	0	0.602	0.991
MX1	DDX58	4818220	4813690	9823.ENSSSCP00000029166	9823.ENSSSCP00000023307	0	0	0	0	0.619	0	0.9	0.748	0.989
ASNS	ASS1	4807945	4800911	9823.ENSSSCP00000016267	9823.ENSSSCP00000006108	0.043	0	0	0	0.667	0.176	0.9	0.632	0.988
APOA1	APOC3	4807741	4807740	9823.ENSSSCP00000015994	9823.ENSSSCP00000015993	0	0	0	0	0.872	0.051	0.54	0.809	0.987
RPS19	RPS29	4816426	4800425	9823.ENSSSCP00000026383	9823.ENSSSCP00000005381	0	0	0	0	0.793	0.783	0	0.73	0.986
FABP2	FABP1	4815711	4802720	9823.ENSSSCP00000025576	9823.ENSSSCP00000008769	0	0	0	0	0.482	0	0.8	0.858	0.984
EHHADH	ACOX1	4814404	4809308	9823.ENSSSCP00000024105	9823.ENSSSCP00000018221	0.043	0	0	0	0.166	0.162	0.9	0.784	0.982
MAOB	COMT	4818102	4804160	9823.ENSSSCP00000028353	9823.ENSSSCP00000010805	0	0	0	0	0	0	0.9	0.823	0.981
ASC	CASP1	4818363	4814238	9823.ENSSSCP00000030156	9823.ENSSSCP00000023919	0	0	0	0	0.135	0.564	0.8	0.786	0.981
TAPBP	ENSSSCG00000025593	4797888	4797851	9823.ENSSSCP00000001636	9823.ENSSSCP00000001578	0	0	0	0	0.165	0.36	0.9	0.693	0.981
APOC3	APOA4	4807740	4807739	9823.ENSSSCP00000015993	9823.ENSSSCP00000015992	0	0	0	0	0.317	0.043	0.9	0.713	0.978
MME	ANPEP	4818211	4818205	9823.ENSSSCP00000029085	9823.ENSSSCP00000029051	0.054	0	0	0	0.062	0	0.9	0.781	0.977
RPS19	RPL35A	4816426	4805462	9823.ENSSSCP00000026383	9823.ENSSSCP00000012628	0	0	0	0	0.667	0.74	0	0.747	0.976
RPL37A	RPL35A	4810570	4805462	9823.ENSSSCP00000019811	9823.ENSSSCP00000012628	0	0	0	0	0.801	0.788	0	0.472	0.975
APOC3	APOE	4807740	4798988	9823.ENSSSCP00000015993	9823.ENSSSCP00000003343	0	0	0	0	0.115	0	0.9	0.748	0.975
RPS19	RPL23	4816426	4814116	9823.ENSSSCP00000026383	9823.ENSSSCP00000023781	0	0	0	0	0.806	0.783	0	0.435	0.974
RPS19	RPL24	4816426	4805531	9823.ENSSSCP00000026383	9823.ENSSSCP00000012733	0	0	0	0	0.802	0.783	0	0.418	0.972
FABP2	FABP6	4815711	4809185	9823.ENSSSCP00000025576	9823.ENSSSCP00000018050	0	0	0	0	0.064	0	0.8	0.862	0.971
RPS19	RPL37A	4816426	4810570	9823.ENSSSCP00000026383	9823.ENSSSCP00000019811	0	0	0	0	0.802	0.788	0	0.333	0.969
RPL24	RPL35A	4805531	4805462	9823.ENSSSCP00000012733	9823.ENSSSCP00000012628	0	0	0	0	0.803	0.788	0	0.323	0.969
ISG15	IRG6	4817557	4803033	9823.ENSSSCP00000027638	9823.ENSSSCP00000009218	0	0	0	0	0.798	0	0	0.843	0.967
MX1	IRG6	4818220	4803033	9823.ENSSSCP00000029166	9823.ENSSSCP00000009218	0	0	0	0	0.83	0	0	0.811	0.966
MX1	MX2	4818220	4805614	9823.ENSSSCP00000029166	9823.ENSSSCP00000012857	0	0	0	0.952	0.643	0	0.9	0.85	0.964
RPS19	RPL34	4816426	4803403	9823.ENSSSCP00000026383	9823.ENSSSCP00000009753	0	0	0	0	0.8	0.783	0	0.166	0.96
AP1S1	AP1M2	4817934	4806662	9823.ENSSSCP00000028070	9823.ENSSSCP00000014490	0	0	0	0	0.114	0.647	0.8	0.437	0.96
DDX58	MX2	4813690	4805614	9823.ENSSSCP00000023307	9823.ENSSSCP00000012857	0	0	0	0	0.209	0	0.9	0.507	0.957
ISG15	IFIT3	4817557	4804401	9823.ENSSSCP00000027638	9823.ENSSSCP00000011141	0	0	0	0	0.76	0.164	0	0.758	0.947
FBP1	ALDOB	4804780	4800702	9823.ENSSSCP00000011671	9823.ENSSSCP00000005790	0	0	0	0	0.156	0	0.9	0.387	0.943
TAPBP	SLA-1	4797888	4797744	9823.ENSSSCP00000001636	9823.ENSSSCP00000001298	0	0	0	0	0.062	0.194	0.9	0.328	0.942
EHHADH	HMGCL	4814404	4814240	9823.ENSSSCP00000024105	9823.ENSSSCP00000023921	0.083	0	0	0	0.067	0	0.9	0.373	0.939
PLCB3	GNAQ	4806195	4800615	9823.ENSSSCP00000013861	9823.ENSSSCP00000005677	0	0	0	0	0.062	0.193	0.9	0.265	0.936
OAT	ASS1	4804628	4800911	9823.ENSSSCP00000011444	9823.ENSSSCP00000006108	0.257	0	0	0	0.392	0	0	0.87	0.936
APOA4	APOE	4807739	4798988	9823.ENSSSCP00000015992	9823.ENSSSCP00000003343	0	0	0	0.639	0.113	0.186	0.9	0.538	0.936
ACOX1	DAO1	4809308	4804012	9823.ENSSSCP00000018221	9823.ENSSSCP00000010609	0	0	0	0	0.062	0	0.9	0.37	0.935
MX1	IFIT3	4818220	4804401	9823.ENSSSCP00000029166	9823.ENSSSCP00000011141	0	0	0	0	0.782	0	0	0.708	0.933
ISG15	DHX58	4817557	4809485	9823.ENSSSCP00000027638	9823.ENSSSCP00000018455	0	0	0	0	0.773	0.267	0	0.633	0.933
HMGCL	IDH1	4814240	4812576	9823.ENSSSCP00000023921	9823.ENSSSCP00000022058	0.151	0	0	0	0.062	0	0.9	0.241	0.931
HMGCL	ACOX1	4814240	4809308	9823.ENSSSCP00000023921	9823.ENSSSCP00000018221	0.051	0	0	0	0.065	0.044	0.9	0.303	0.93
IDH1	ACOX1	4812576	4809308	9823.ENSSSCP00000022058	9823.ENSSSCP00000018221	0	0	0	0	0.086	0.042	0.9	0.291	0.929
APOA4	MTTP	4807739	4803431	9823.ENSSSCP00000015992	9823.ENSSSCP00000009789	0	0	0	0	0.132	0	0.9	0.221	0.926
MX1	STAT1	4818220	4808460	9823.ENSSSCP00000029166	9823.ENSSSCP00000017010	0	0	0	0	0.546	0	0	0.842	0.925
HK3	FBP1	4806974	4804780	9823.ENSSSCP00000014937	9823.ENSSSCP00000011671	0	0	0	0	0.047	0	0.9	0.267	0.924
AOC1	ALDH1B1	4808742	4800673	9823.ENSSSCP00000017422	9823.ENSSSCP00000005754	0	0	0	0	0.11	0.163	0.9	0.078	0.922
HMGCL	GSTK1	4814240	4808758	9823.ENSSSCP00000023921	9823.ENSSSCP00000017448	0.118	0	0	0	0.063	0	0.9	0.151	0.92
DHX58	IRG6	4809485	4803033	9823.ENSSSCP00000018455	9823.ENSSSCP00000009218	0	0	0	0	0.786	0	0	0.629	0.917
DDX58	IRG6	4813690	4803033	9823.ENSSSCP00000023307	9823.ENSSSCP00000009218	0	0	0	0	0.783	0	0	0.629	0.916
ITIH4	ITIH3	4805154	4805152	9823.ENSSSCP00000012206	9823.ENSSSCP00000012204	0	0	0	0.924	0.152	0	0.9	0.602	0.915
IFIT3	IRG6	4804401	4803033	9823.ENSSSCP00000011141	9823.ENSSSCP00000009218	0	0	0	0	0.777	0	0	0.635	0.915
EHHADH	IDH1	4814404	4812576	9823.ENSSSCP00000024105	9823.ENSSSCP00000022058	0.069	0	0	0	0.084	0	0.9	0.126	0.915
MYO7B	USH1C	4808325	4806451	9823.ENSSSCP00000016813	9823.ENSSSCP00000014216	0	0	0	0	0.066	0.569	0	0.805	0.914
ENSSSCG00000025593	SLA-1	4797851	4797744	9823.ENSSSCP00000001578	9823.ENSSSCP00000001298	0	0	0	0	0.063	0.126	0.9	0.065	0.913
IDH1	GSTK1	4812576	4808758	9823.ENSSSCP00000022058	9823.ENSSSCP00000017448	0.043	0	0	0	0.061	0	0.9	0.131	0.911
ACOX1	GSTK1	4809308	4808758	9823.ENSSSCP00000018221	9823.ENSSSCP00000017448	0	0	0	0	0.062	0	0.9	0.099	0.908
EHHADH	DAO1	4814404	4804012	9823.ENSSSCP00000024105	9823.ENSSSCP00000010609	0	0	0	0	0.062	0	0.9	0.095	0.907
GSTK1	DAO1	4808758	4804012	9823.ENSSSCP00000017448	9823.ENSSSCP00000010609	0	0	0	0	0.062	0	0.9	0.096	0.907
HMGCL	DAO1	4814240	4804012	9823.ENSSSCP00000023921	9823.ENSSSCP00000010609	0.043	0	0	0	0.065	0	0.9	0.075	0.906
ALDH1B1	CNDP2	4800673	4800328	9823.ENSSSCP00000005754	9823.ENSSSCP00000005241	0.043	0	0	0	0.046	0	0.9	0.099	0.906
CLCA1	CLCA4	4801816	4801815	9823.ENSSSCP00000007392	9823.ENSSSCP00000007391	0	0	0	0.961	0.074	0	0.9	0.455	0.905
AOC1	HP	4808742	4798738	9823.ENSSSCP00000017422	9823.ENSSSCP00000002967	0	0	0	0	0	0	0.9	0.093	0.905
MME	SLA-1	4818211	4797744	9823.ENSSSCP00000029085	9823.ENSSSCP00000001298	0	0	0	0	0	0.069	0.9	0.046	0.903
AOC1	OLFM4	4808742	4803621	9823.ENSSSCP00000017422	9823.ENSSSCP00000010084	0	0	0	0	0.062	0	0.9	0	0.902
TFRC	AP1S1	4818272	4817934	9823.ENSSSCP00000029501	9823.ENSSSCP00000028070	0	0	0	0	0	0	0.9	0.069	0.902
ASC	RNASET2	4818363	4799706	9823.ENSSSCP00000030156	9823.ENSSSCP00000004349	0	0	0	0	0.065	0	0.9	0	0.902
EHHADH	GSTK1	4814404	4808758	9823.ENSSSCP00000024105	9823.ENSSSCP00000017448	0	0	0	0	0.065	0	0.9	0.044	0.902
IDH1	DAO1	4812576	4804012	9823.ENSSSCP00000022058	9823.ENSSSCP00000010609	0	0	0	0	0	0	0.9	0.059	0.901
OLFM4	HP	4803621	4798738	9823.ENSSSCP00000010084	9823.ENSSSCP00000002967	0	0	0	0	0	0	0.9	0	0.9
IDH1	OLFM4	4812576	4803621	9823.ENSSSCP00000022058	9823.ENSSSCP00000010084	0	0	0	0	0	0	0.9	0	0.9
ANPEP	SLA-1	4818205	4797744	9823.ENSSSCP00000029051	9823.ENSSSCP00000001298	0	0	0	0	0	0.047	0.9	0.044	0.9
IDH1	HP	4812576	4798738	9823.ENSSSCP00000022058	9823.ENSSSCP00000002967	0	0	0	0	0	0	0.9	0	0.9
DDX58	DHX58	4813690	4809485	9823.ENSSSCP00000023307	9823.ENSSSCP00000018455	0	0	0	0.767	0.213	0.165	0.8	0.839	0.884
MX2	IRG6	4805614	4803033	9823.ENSSSCP00000012857	9823.ENSSSCP00000009218	0	0	0	0	0.67	0	0	0.66	0.883
ISG15	STAT1	4817557	4808460	9823.ENSSSCP00000027638	9823.ENSSSCP00000017010	0	0	0	0	0.491	0.085	0	0.767	0.882
ITIH4	HP	4805154	4798738	9823.ENSSSCP00000012206	9823.ENSSSCP00000002967	0	0	0	0	0.131	0	0	0.85	0.864
OTC	OAT	4805698	4804628	9823.ENSSSCP00000013022	9823.ENSSSCP00000011444	0.257	0	0	0	0.33	0	0	0.742	0.86
ERAP2	XPNPEP2	4807074	4805924	9823.ENSSSCP00000015074	9823.ENSSSCP00000013450	0	0	0	0	0.082	0.058	0	0.845	0.854
ERAP1	XPNPEP2	4807073	4805924	9823.ENSSSCP00000015073	9823.ENSSSCP00000013450	0	0	0	0	0.082	0.058	0	0.841	0.85
HERC6	IRG6	4817920	4803033	9823.ENSSSCP00000028053	9823.ENSSSCP00000009218	0	0	0	0	0.725	0	0	0.458	0.844
DDX58	STAT1	4813690	4808460	9823.ENSSSCP00000023307	9823.ENSSSCP00000017010	0	0	0	0	0.512	0.162	0	0.65	0.844
HK3	ALDOB	4806974	4800702	9823.ENSSSCP00000014937	9823.ENSSSCP00000005790	0	0	0	0	0.066	0	0.8	0.234	0.844
CPS1	ASS1	4811987	4800911	9823.ENSSSCP00000021412	9823.ENSSSCP00000006108	0.141	0	0	0	0.422	0.332	0	0.587	0.844
PARP3	CASP3	4814409	4808263	9823.ENSSSCP00000024112	9823.ENSSSCP00000016724	0	0	0	0	0	0.165	0.8	0.104	0.837
MME	XPNPEP2	4818211	4805924	9823.ENSSSCP00000029085	9823.ENSSSCP00000013450	0	0	0	0	0.062	0	0.8	0.12	0.82
FABP6	FABP1	4809185	4802720	9823.ENSSSCP00000018050	9823.ENSSSCP00000008769	0	0	0	0.876	0	0	0.8	0.624	0.815
DDX58	IFIT3	4813690	4804401	9823.ENSSSCP00000023307	9823.ENSSSCP00000011141	0	0	0	0	0.503	0.15	0	0.594	0.813
APOA1	APOE	4807741	4798988	9823.ENSSSCP00000015994	9823.ENSSSCP00000003343	0	0	0	0.6	0.19	0.301	0.54	0.847	0.812
STAT1	IRG6	4808460	4803033	9823.ENSSSCP00000017010	9823.ENSSSCP00000009218	0	0	0	0	0.536	0	0	0.595	0.804
STAT1	IFIT3	4808460	4804401	9823.ENSSSCP00000017010	9823.ENSSSCP00000011141	0	0	0	0	0.55	0.046	0	0.579	0.803
ENSSSCG00000027014	GBP2	4812787	4801806	9823.ENSSSCP00000022286	9823.ENSSSCP00000007380	0	0	0	0.982	0	0	0.8	0.744	0.802
APOA1	HP	4807741	4798738	9823.ENSSSCP00000015994	9823.ENSSSCP00000002967	0	0	0	0	0.118	0.171	0	0.729	0.784
APOC3	ALDOB	4807740	4800702	9823.ENSSSCP00000015993	9823.ENSSSCP00000005790	0	0	0	0	0.77	0	0	0.048	0.772
ITIH4	ENPEP	4805154	4803391	9823.ENSSSCP00000012206	9823.ENSSSCP00000009739	0	0	0	0	0.066	0	0	0.766	0.772
APOA4	FABP1	4807739	4802720	9823.ENSSSCP00000015992	9823.ENSSSCP00000008769	0	0	0	0	0.69	0	0	0.268	0.764
MX2	IFIT3	4805614	4804401	9823.ENSSSCP00000012857	9823.ENSSSCP00000011141	0	0	0	0	0.364	0	0	0.631	0.755
APOA1	APOA4	4807741	4807739	9823.ENSSSCP00000015994	9823.ENSSSCP00000015992	0	0	0	0.721	0.339	0	0.54	0.806	0.753
APOA1	FABP1	4807741	4802720	9823.ENSSSCP00000015994	9823.ENSSSCP00000008769	0	0	0	0	0.62	0	0	0.366	0.748
HERC6	DDX58	4817920	4813690	9823.ENSSSCP00000028053	9823.ENSSSCP00000023307	0	0	0	0	0.722	0	0	0.119	0.745
APOC3	FABP1	4807740	4802720	9823.ENSSSCP00000015993	9823.ENSSSCP00000008769	0	0	0	0	0.663	0	0	0.267	0.742
OAT	ALDH1B1	4804628	4800673	9823.ENSSSCP00000011444	9823.ENSSSCP00000005754	0.089	0	0	0	0.093	0.633	0	0.207	0.727
MX1	DHX58	4818220	4809485	9823.ENSSSCP00000029166	9823.ENSSSCP00000018455	0	0	0	0	0.517	0	0	0.447	0.722
TAPBP	TAP1	4797888	4797854	9823.ENSSSCP00000001636	9823.ENSSSCP00000001582	0	0	0	0	0.111	0.36	0	0.534	0.711
CPS1	OTC	4811987	4805698	9823.ENSSSCP00000021412	9823.ENSSSCP00000013022	0	0	0	0	0.274	0.065	0	0.596	0.702
FBP1	PCK2	4804780	4798255	9823.ENSSSCP00000011671	9823.ENSSSCP00000002196	0	0	0	0	0.088	0	0	0.682	0.697
MAOB	ALDH1B1	4818102	4800673	9823.ENSSSCP00000028353	9823.ENSSSCP00000005754	0	0	0	0	0.063	0	0.65	0.118	0.685
EHHADH	ALDH1B1	4814404	4800673	9823.ENSSSCP00000024105	9823.ENSSSCP00000005754	0.043	0	0	0	0.063	0.054	0.65	0.095	0.682
DHX58	IFIT3	4809485	4804401	9823.ENSSSCP00000018455	9823.ENSSSCP00000011141	0	0	0	0	0.517	0.105	0	0.311	0.676
SCIN	PLS1	4807955	4805331	9823.ENSSSCP00000016281	9823.ENSSSCP00000012450	0	0	0	0	0.063	0.098	0	0.647	0.675
HERC6	ISG15	4817920	4817557	9823.ENSSSCP00000028053	9823.ENSSSCP00000027638	0	0	0	0	0.248	0.19	0	0.506	0.673
CASP1	DDX58	4814238	4813690	9823.ENSSSCP00000023919	9823.ENSSSCP00000023307	0	0	0	0	0.224	0	0	0.58	0.66
ISG15	RPL11	4817557	4812527	9823.ENSSSCP00000027638	9823.ENSSSCP00000022003	0	0	0	0	0.169	0.549	0	0.166	0.66
ISG15	RPL37A	4817557	4810570	9823.ENSSSCP00000027638	9823.ENSSSCP00000019811	0	0	0	0	0.241	0.553	0	0.077	0.659
MX1	HERC6	4818220	4817920	9823.ENSSSCP00000029166	9823.ENSSSCP00000028053	0	0	0	0	0.382	0.164	0	0.391	0.658
MX1	ENSSSCG00000027014	4818220	4812787	9823.ENSSSCP00000029166	9823.ENSSSCP00000022286	0	0	0	0	0.157	0	0	0.602	0.65
TIMM13	RPL37A	4816948	4810570	9823.ENSSSCP00000026964	9823.ENSSSCP00000019811	0	0	0	0	0.644	0	0	0	0.644
TAP1	SLA-1	4797854	4797744	9823.ENSSSCP00000001582	9823.ENSSSCP00000001298	0	0	0	0	0.062	0.126	0	0.6	0.643
CASP1	STAT1	4814238	4808460	9823.ENSSSCP00000023919	9823.ENSSSCP00000017010	0	0	0	0	0.346	0.054	0	0.465	0.64
STAT1	MX2	4808460	4805614	9823.ENSSSCP00000017010	9823.ENSSSCP00000012857	0	0	0	0	0.233	0	0	0.547	0.638
ISG15	GBP2	4817557	4801806	9823.ENSSSCP00000027638	9823.ENSSSCP00000007380	0	0	0	0	0.13	0	0	0.599	0.636
APOA1	ITIH4	4807741	4805154	9823.ENSSSCP00000015994	9823.ENSSSCP00000012206	0	0	0	0	0.128	0	0	0.589	0.626
ISG15	RPL23	4817557	4814116	9823.ENSSSCP00000027638	9823.ENSSSCP00000023781	0	0	0	0	0.194	0.553	0	0.047	0.626
DHX58	MX2	4809485	4805614	9823.ENSSSCP00000018455	9823.ENSSSCP00000012857	0	0	0	0	0.518	0	0	0.255	0.625
PLS1	MYO1A	4805331	4797215	9823.ENSSSCP00000012450	9823.ENSSSCP00000000441	0	0	0	0	0.063	0.127	0	0.573	0.62
ISG15	RPL34	4817557	4803403	9823.ENSSSCP00000027638	9823.ENSSSCP00000009753	0	0	0	0	0.176	0.549	0	0.048	0.615
ISG15	RPL24	4817557	4805531	9823.ENSSSCP00000027638	9823.ENSSSCP00000012733	0	0	0	0	0.165	0.553	0	0.044	0.612
TGM3	TAP1	4811910	4797854	9823.ENSSSCP00000021325	9823.ENSSSCP00000001582	0	0	0	0	0.061	0	0	0.599	0.607
TGM2	CASP3	4812957	4808263	9823.ENSSSCP00000022472	9823.ENSSSCP00000016724	0	0	0	0	0	0.183	0	0.539	0.607
IRG6	GBP2	4803033	4801806	9823.ENSSSCP00000009218	9823.ENSSSCP00000007380	0	0	0	0	0.115	0	0	0.573	0.606
APOE	HP	4798988	4798738	9823.ENSSSCP00000003343	9823.ENSSSCP00000002967	0	0	0	0	0.112	0.171	0	0.505	0.603
APOA4	ITIH3	4807739	4805152	9823.ENSSSCP00000015992	9823.ENSSSCP00000012204	0	0	0	0	0.514	0	0	0.211	0.6
UPP1	SMPDL3B	4817199	4799366	9823.ENSSSCP00000027238	9823.ENSSSCP00000003886	0	0	0	0	0.063	0	0	0.589	0.598
PARP3	ADPRHL2	4814409	4799409	9823.ENSSSCP00000024112	9823.ENSSSCP00000003939	0	0	0	0	0	0	0	0.596	0.596
RPL11	ANT3	4812527	4805907	9823.ENSSSCP00000022003	9823.ENSSSCP00000013421	0	0	0	0	0.351	0.403	0	0	0.595
MAOB	DAO1	4818102	4804012	9823.ENSSSCP00000028353	9823.ENSSSCP00000010609	0.079	0	0	0	0.065	0	0	0.562	0.59
ENSSSCG00000027014	IRG6	4812787	4803033	9823.ENSSSCP00000022286	9823.ENSSSCP00000009218	0	0	0	0	0.115	0	0	0.551	0.585
ACOX1	FABP1	4809308	4802720	9823.ENSSSCP00000018221	9823.ENSSSCP00000008769	0	0	0	0	0.066	0	0	0.572	0.583
ERAP1	TAPBP	4807073	4797888	9823.ENSSSCP00000015073	9823.ENSSSCP00000001636	0	0	0	0	0.064	0	0	0.57	0.58
STAT1	CASP3	4808460	4808263	9823.ENSSSCP00000017010	9823.ENSSSCP00000016724	0	0	0	0	0.105	0.158	0	0.483	0.576
DHX58	STAT1	4809485	4808460	9823.ENSSSCP00000018455	9823.ENSSSCP00000017010	0	0	0	0	0.215	0.112	0	0.432	0.569
APOA4	XPNPEP2	4807739	4805924	9823.ENSSSCP00000015992	9823.ENSSSCP00000013450	0	0	0	0	0.518	0	0	0.133	0.564
ISG15	MYO6	4817557	4800044	9823.ENSSSCP00000027638	9823.ENSSSCP00000004831	0	0	0	0	0	0.552	0	0.062	0.561
ISG15	RPS19	4817557	4816426	9823.ENSSSCP00000027638	9823.ENSSSCP00000026383	0	0	0	0	0.167	0.455	0	0.101	0.556
HMGCL	ASS1	4814240	4800911	9823.ENSSSCP00000023921	9823.ENSSSCP00000006108	0.058	0	0	0	0.112	0.238	0	0.378	0.55
HERC6	IFIT3	4817920	4804401	9823.ENSSSCP00000028053	9823.ENSSSCP00000011141	0	0	0	0	0.386	0.082	0	0.26	0.546
IFIT3	GBP2	4804401	4801806	9823.ENSSSCP00000011141	9823.ENSSSCP00000007380	0	0	0	0	0.194	0	0	0.457	0.543
ACOX1	ACSL3	4809308	4808585	9823.ENSSSCP00000018221	9823.ENSSSCP00000017187	0.05	0	0	0	0.134	0.158	0	0.417	0.542
ISG15	ENSSSCG00000027014	4817557	4812787	9823.ENSSSCP00000027638	9823.ENSSSCP00000022286	0	0	0	0	0.13	0	0	0.494	0.541
ASS1	CNDP2	4800911	4800328	9823.ENSSSCP00000006108	9823.ENSSSCP00000005241	0.13	0	0	0	0.114	0.043	0	0.449	0.539
RPS19	ANT3	4816426	4805907	9823.ENSSSCP00000026383	9823.ENSSSCP00000013421	0	0	0	0	0.167	0.422	0	0.11	0.534
RPL37A	ANT3	4810570	4805907	9823.ENSSSCP00000019811	9823.ENSSSCP00000013421	0	0	0	0	0.152	0.471	0	0	0.532
MYO7B	MYO6	4808325	4800044	9823.ENSSSCP00000016813	9823.ENSSSCP00000004831	0	0.006	0	0	0	0	0	0.532	0.532
FABP2	APOA4	4815711	4807739	9823.ENSSSCP00000025576	9823.ENSSSCP00000015992	0	0	0	0	0.193	0	0	0.443	0.531
IDH1	FBP1	4812576	4804780	9823.ENSSSCP00000022058	9823.ENSSSCP00000011671	0	0	0	0	0.214	0	0	0.427	0.53
RPL23	ANT3	4814116	4805907	9823.ENSSSCP00000023781	9823.ENSSSCP00000013421	0	0	0	0	0.135	0.478	0	0	0.529
TAP1	SLA-DQA1	4797854	4797847	9823.ENSSSCP00000001582	9823.ENSSSCP00000001574	0	0	0	0	0.065	0	0	0.516	0.528
RPL37A	BPNT1	4810570	4804697	9823.ENSSSCP00000019811	9823.ENSSSCP00000011537	0	0	0	0	0	0	0	0.527	0.527
PDXK	ALDH1B1	4817893	4800673	9823.ENSSSCP00000028021	9823.ENSSSCP00000005754	0	0	0	0	0.048	0	0	0.521	0.525
HERC6	GBP2	4817920	4801806	9823.ENSSSCP00000028053	9823.ENSSSCP00000007380	0	0	0	0	0.119	0	0	0.48	0.522
TIMM13	RPS29	4816948	4800425	9823.ENSSSCP00000026964	9823.ENSSSCP00000005381	0	0	0	0	0.451	0	0	0.163	0.52
FABP6	APOA4	4809185	4807739	9823.ENSSSCP00000018050	9823.ENSSSCP00000015992	0	0	0	0	0.068	0	0	0.505	0.518
GYS1	PCK2	4799049	4798255	9823.ENSSSCP00000003419	9823.ENSSSCP00000002196	0	0	0	0	0.065	0	0	0.505	0.517
ASC	DHX58	4818363	4809485	9823.ENSSSCP00000030156	9823.ENSSSCP00000018455	0	0	0	0	0.062	0.127	0	0.456	0.516
APOA1	MTTP	4807741	4803431	9823.ENSSSCP00000015994	9823.ENSSSCP00000009789	0	0	0	0	0.194	0	0	0.421	0.513
MX1	GBP2	4818220	4801806	9823.ENSSSCP00000029166	9823.ENSSSCP00000007380	0	0	0	0	0.157	0	0	0.445	0.512
ISG15	RPL35A	4817557	4805462	9823.ENSSSCP00000027638	9823.ENSSSCP00000012628	0	0	0	0	0.168	0.427	0	0.049	0.507
ASC	CASP3	4818363	4808263	9823.ENSSSCP00000030156	9823.ENSSSCP00000016724	0	0	0	0	0.062	0.324	0	0.283	0.506
CPS1	OAT	4811987	4804628	9823.ENSSSCP00000021412	9823.ENSSSCP00000011444	0.141	0	0	0	0.094	0	0	0.414	0.504
RPL11	GRWD1	4812527	4799028	9823.ENSSSCP00000022003	9823.ENSSSCP00000003392	0	0	0	0	0.156	0.183	0	0.339	0.504
XPNPEP2	ENPEP	4805924	4803391	9823.ENSSSCP00000013450	9823.ENSSSCP00000009739	0	0	0	0	0.082	0.058	0	0.471	0.502
ACOX1	GK	4809308	4805684	9823.ENSSSCP00000018221	9823.ENSSSCP00000012989	0	0	0	0	0.064	0.051	0	0.482	0.499
ASC	GSDMB	4818363	4817613	9823.ENSSSCP00000030156	9823.ENSSSCP00000027701	0	0	0	0	0	0	0	0.497	0.497
AK3	PEPD	4817260	4816602	9823.ENSSSCP00000027309	9823.ENSSSCP00000026575	0.043	0	0	0	0.062	0.058	0	0.476	0.497
ALDOB	PCK2	4800702	4798255	9823.ENSSSCP00000005790	9823.ENSSSCP00000002196	0	0	0	0	0.119	0	0	0.45	0.495
RPL24	GRWD1	4805531	4799028	9823.ENSSSCP00000012733	9823.ENSSSCP00000003392	0	0	0	0	0.47	0	0	0.085	0.494
MX2	WARS	4805614	4798569	9823.ENSSSCP00000012857	9823.ENSSSCP00000002723	0	0	0	0	0.065	0	0	0.475	0.488
MTTP	FABP1	4803431	4802720	9823.ENSSSCP00000009789	9823.ENSSSCP00000008769	0	0	0	0	0.175	0	0	0.404	0.487
CASP3	PDLIM4	4808263	4807152	9823.ENSSSCP00000016724	9823.ENSSSCP00000015185	0	0	0	0	0.048	0.058	0	0.473	0.486
APOA4	HP	4807739	4798738	9823.ENSSSCP00000015992	9823.ENSSSCP00000002967	0	0	0	0	0.066	0.053	0	0.464	0.485
ENSSSCG00000027014	IFIT3	4812787	4804401	9823.ENSSSCP00000022286	9823.ENSSSCP00000011141	0	0	0	0	0.194	0	0	0.386	0.484
HMGCL	OAT	4814240	4804628	9823.ENSSSCP00000023921	9823.ENSSSCP00000011444	0.176	0	0	0	0.137	0	0	0.333	0.484
HERC6	ENSSSCG00000027014	4817920	4812787	9823.ENSSSCP00000028053	9823.ENSSSCP00000022286	0	0	0	0	0.119	0	0	0.438	0.483
PDXK	OAT	4817893	4804628	9823.ENSSSCP00000028021	9823.ENSSSCP00000011444	0.2	0	0	0	0.062	0.191	0	0.247	0.481
MME	ENPEP	4818211	4803391	9823.ENSSSCP00000029085	9823.ENSSSCP00000009739	0.054	0	0	0	0.062	0	0	0.46	0.479
APOC3	MTTP	4807740	4803431	9823.ENSSSCP00000015993	9823.ENSSSCP00000009789	0	0	0	0	0.207	0	0	0.371	0.479
FABP1	SLC27A4	4802720	4800880	9823.ENSSSCP00000008769	9823.ENSSSCP00000006051	0	0	0	0	0.067	0	0	0.465	0.479
ENSSSCG00000027014	TGM3	4812787	4811910	9823.ENSSSCP00000022286	9823.ENSSSCP00000021325	0	0	0	0	0	0	0	0.477	0.477
APOA4	PCK2	4807739	4798255	9823.ENSSSCP00000015992	9823.ENSSSCP00000002196	0	0	0	0	0.354	0	0	0.222	0.476
TGM3	GBP2	4811910	4801806	9823.ENSSSCP00000021325	9823.ENSSSCP00000007380	0	0	0	0	0	0	0	0.476	0.476
COMT	APOE	4804160	4798988	9823.ENSSSCP00000010805	9823.ENSSSCP00000003343	0	0	0	0	0	0	0	0.473	0.473
SFXN1	DHRS1	4806987	4798240	9823.ENSSSCP00000014954	9823.ENSSSCP00000002177	0	0	0	0	0	0	0	0.471	0.471
ITIH3	GYS1	4805152	4799049	9823.ENSSSCP00000012204	9823.ENSSSCP00000003419	0	0	0	0	0.46	0	0	0.061	0.471
FABP6	SPTLC1	4809185	4803738	9823.ENSSSCP00000018050	9823.ENSSSCP00000010243	0	0	0	0	0	0	0	0.47	0.47
MYO1D	TUBGCP2	4809719	4804660	9823.ENSSSCP00000018783	9823.ENSSSCP00000011485	0	0	0	0	0	0.051	0	0.463	0.469
MTTP	APOE	4803431	4798988	9823.ENSSSCP00000009789	9823.ENSSSCP00000003343	0	0	0	0	0.061	0	0	0.457	0.468
VIL1	MYO1A	4808562	4797215	9823.ENSSSCP00000017159	9823.ENSSSCP00000000441	0	0	0	0	0.063	0.076	0	0.435	0.468
EHHADH	CRY	4814404	4803493	9823.ENSSSCP00000024105	9823.ENSSSCP00000009883	0.084	0	0.331	0	0.121	0	0	0.13	0.468
STAT1	GBP2	4808460	4801806	9823.ENSSSCP00000017010	9823.ENSSSCP00000007380	0	0	0	0	0.154	0	0	0.396	0.467
TFRC	ANPEP	4818272	4818205	9823.ENSSSCP00000029501	9823.ENSSSCP00000029051	0	0	0	0	0.087	0.064	0	0.425	0.466
ANPEP	XPNPEP2	4818205	4805924	9823.ENSSSCP00000029051	9823.ENSSSCP00000013450	0	0	0	0	0.082	0.058	0	0.429	0.463
ENSSSCG00000027014	STAT1	4812787	4808460	9823.ENSSSCP00000022286	9823.ENSSSCP00000017010	0	0	0	0	0.154	0	0	0.385	0.457
ACSL3	CASP3	4808585	4808263	9823.ENSSSCP00000017187	9823.ENSSSCP00000016724	0	0	0	0	0.058	0	0	0.447	0.457
ISG15	RPS29	4817557	4800425	9823.ENSSSCP00000027638	9823.ENSSSCP00000005381	0	0	0	0	0.163	0.375	0	0.044	0.456
FABP2	APOC3	4815711	4807740	9823.ENSSSCP00000025576	9823.ENSSSCP00000015993	0	0	0	0	0.153	0	0	0.381	0.453
ANT3	CKMT1	4805907	4800210	9823.ENSSSCP00000013421	9823.ENSSSCP00000005068	0	0	0	0	0.068	0.156	0	0.36	0.452
OAT	DAO1	4804628	4804012	9823.ENSSSCP00000011444	9823.ENSSSCP00000010609	0	0	0	0	0.068	0	0	0.436	0.451
FABP2	APOA1	4815711	4807741	9823.ENSSSCP00000025576	9823.ENSSSCP00000015994	0	0	0	0	0.165	0	0	0.369	0.451
IDH1	ALDOB	4812576	4800702	9823.ENSSSCP00000022058	9823.ENSSSCP00000005790	0	0	0	0	0.067	0	0	0.43	0.446
PEPD	ERAP1	4816602	4807073	9823.ENSSSCP00000026575	9823.ENSSSCP00000015073	0	0	0	0	0.082	0.058	0	0.409	0.444
HERC6	STAT1	4817920	4808460	9823.ENSSSCP00000028053	9823.ENSSSCP00000017010	0	0	0	0	0.322	0.05	0	0.206	0.444
LSS	LIPA	4813588	4804400	9823.ENSSSCP00000023192	9823.ENSSSCP00000011139	0	0	0	0	0.063	0.294	0	0.227	0.443
FABP1	ALDOB	4802720	4800702	9823.ENSSSCP00000008769	9823.ENSSSCP00000005790	0	0	0	0	0.353	0.078	0	0.137	0.441
PDXK	BPNT1	4817893	4804697	9823.ENSSSCP00000028021	9823.ENSSSCP00000011537	0	0	0	0	0.062	0	0	0.429	0.441
TIMM13	RPS19	4816948	4816426	9823.ENSSSCP00000026964	9823.ENSSSCP00000026383	0	0	0	0	0.44	0	0	0	0.44
EHHADH	FABP1	4814404	4802720	9823.ENSSSCP00000024105	9823.ENSSSCP00000008769	0	0	0	0	0.067	0.127	0	0.368	0.44
APOA4	ALDOB	4807739	4800702	9823.ENSSSCP00000015992	9823.ENSSSCP00000005790	0	0	0	0	0.353	0	0	0.162	0.435
HMGCL	FABP1	4814240	4802720	9823.ENSSSCP00000023921	9823.ENSSSCP00000008769	0	0	0	0	0.062	0	0	0.422	0.435
EPS8L2	PLS1	4806048	4805331	9823.ENSSSCP00000013658	9823.ENSSSCP00000012450	0	0	0	0	0.063	0.047	0	0.417	0.433
TAP1	ENSSSCG00000025593	4797854	4797851	9823.ENSSSCP00000001582	9823.ENSSSCP00000001578	0	0	0.477	0.845	0.166	0.231	0	0.591	0.433
SI	GBA3	4805373	4803108	9823.ENSSSCP00000012506	9823.ENSSSCP00000009331	0.064	0	0	0	0.062	0	0	0.401	0.428
PLS1	MYO6	4805331	4800044	9823.ENSSSCP00000012450	9823.ENSSSCP00000004831	0	0	0	0	0.048	0.127	0	0.366	0.427
OTC	CNDP2	4805698	4800328	9823.ENSSSCP00000013022	9823.ENSSSCP00000005241	0.118	0	0	0	0	0	0	0.375	0.425
APOC3	HP	4807740	4798738	9823.ENSSSCP00000015993	9823.ENSSSCP00000002967	0	0	0	0	0.24	0	0	0.274	0.425
SI	CLCA1	4805373	4801816	9823.ENSSSCP00000012506	9823.ENSSSCP00000007392	0	0	0	0	0.168	0	0	0.336	0.424
AK3	IDH1	4817260	4812576	9823.ENSSSCP00000027309	9823.ENSSSCP00000022058	0.042	0	0	0	0.062	0.093	0	0.376	0.424
HMGCL	GYS1	4814240	4799049	9823.ENSSSCP00000023921	9823.ENSSSCP00000003419	0.059	0	0	0	0.385	0	0	0.083	0.422
LSS	SLC27A4	4813588	4800880	9823.ENSSSCP00000023192	9823.ENSSSCP00000006051	0	0	0	0	0	0.363	0	0.13	0.422
ITIH3	FABP1	4805152	4802720	9823.ENSSSCP00000012204	9823.ENSSSCP00000008769	0	0	0	0	0.406	0	0	0.067	0.422
WARS	TAPBP	4798569	4797888	9823.ENSSSCP00000002723	9823.ENSSSCP00000001636	0	0	0	0	0.063	0	0	0.408	0.421
PEPD	IDH1	4816602	4812576	9823.ENSSSCP00000026575	9823.ENSSSCP00000022058	0	0	0	0	0.064	0	0	0.407	0.421
APOA4	SPTLC1	4807739	4803738	9823.ENSSSCP00000015992	9823.ENSSSCP00000010243	0	0	0	0	0	0	0	0.419	0.418
CASP1	DHX58	4814238	4809485	9823.ENSSSCP00000023919	9823.ENSSSCP00000018455	0	0	0	0	0.087	0	0	0.386	0.415
UPP1	BPNT1	4817199	4804697	9823.ENSSSCP00000027238	9823.ENSSSCP00000011537	0	0	0	0	0	0	0	0.409	0.408
FABP1	PCK2	4802720	4798255	9823.ENSSSCP00000008769	9823.ENSSSCP00000002196	0	0	0	0	0.161	0	0	0.321	0.406
MME	APOE	4818211	4798988	9823.ENSSSCP00000029085	9823.ENSSSCP00000003343	0	0	0	0	0	0	0	0.406	0.406
TUBGCP2	ALDOB	4804660	4800702	9823.ENSSSCP00000011485	9823.ENSSSCP00000005790	0	0	0	0	0.062	0	0	0.391	0.404
ENSSSCG00000027014	MX2	4812787	4805614	9823.ENSSSCP00000022286	9823.ENSSSCP00000012857	0	0	0	0	0.157	0	0	0.322	0.404
ACOX1	APOC3	4809308	4807740	9823.ENSSSCP00000018221	9823.ENSSSCP00000015993	0	0	0	0	0.065	0	0	0.388	0.403
PTMA	ASNS	4817845	4807945	9823.ENSSSCP00000027965	9823.ENSSSCP00000016267	0	0	0	0	0	0.093	0	0.368	0.402
ASC	DDX58	4818363	4813690	9823.ENSSSCP00000030156	9823.ENSSSCP00000023307	0	0	0	0	0.048	0.165	0	0.309	0.402
TFRC	TGM2	4818272	4812957	9823.ENSSSCP00000029501	9823.ENSSSCP00000022472	0	0	0	0	0	0	0	0.401	0.401

## Sheet: DEPs from PEDV+PR VS PEDV
#node1	node2	node1_string_internal_id	node2_string_internal_id	node1_external_id	node2_external_id	neighborhood_on_chromosome	gene_fusion	phylogenetic_cooccurrence	homology	coexpression	experimentally_determined_interaction	database_annotated	automated_textmining	combined_score
MX1	ISG15	4818220	4817557	9823.ENSSSCP00000029166	9823.ENSSSCP00000027638	0	0	0	0	0.807	0.112	0.9	0.879	0.997
PSMB6	PSMB7	4809853	4800833	9823.ENSSSCP00000018977	9823.ENSSSCP00000005987	0	0	0	0.754	0.818	0.824	0.9	0.856	0.997
ITGAL	ITGB2	4818264	4818000	9823.ENSSSCP00000029445	9823.ENSSSCP00000028146	0	0	0	0	0.29	0.743	0.9	0.79	0.995
ISG15	DDX58	4817557	4813690	9823.ENSSSCP00000027638	9823.ENSSSCP00000023307	0	0	0	0	0.48	0.267	0.9	0.844	0.993
ISG15	MX2	4817557	4805614	9823.ENSSSCP00000027638	9823.ENSSSCP00000012857	0	0	0	0	0.667	0.112	0.9	0.748	0.991
MX1	DDX58	4818220	4813690	9823.ENSSSCP00000029166	9823.ENSSSCP00000023307	0	0	0	0	0.619	0	0.9	0.748	0.989
RPS25	RPL36AL	4807766	4800427	9823.ENSSSCP00000016026	9823.ENSSSCP00000005384	0	0	0	0	0.657	0.944	0	0.159	0.982
TAPBP	ENSSSCG00000025593	4797888	4797851	9823.ENSSSCP00000001636	9823.ENSSSCP00000001578	0	0	0	0	0.165	0.36	0.9	0.693	0.981
MX1	OAS1	4818220	4803970	9823.ENSSSCP00000029166	9823.ENSSSCP00000010549	0	0	0	0	0.837	0	0	0.84	0.972
ISG15	IRG6	4817557	4803033	9823.ENSSSCP00000027638	9823.ENSSSCP00000009218	0	0	0	0	0.798	0	0	0.843	0.967
MX1	IRG6	4818220	4803033	9823.ENSSSCP00000029166	9823.ENSSSCP00000009218	0	0	0	0	0.83	0	0	0.811	0.966
MX1	MX2	4818220	4805614	9823.ENSSSCP00000029166	9823.ENSSSCP00000012857	0	0	0	0.952	0.643	0	0.9	0.85	0.964
DDX58	MX2	4813690	4805614	9823.ENSSSCP00000023307	9823.ENSSSCP00000012857	0	0	0	0	0.209	0	0.9	0.507	0.957
B2M	SLA-1	4800196	4797744	9823.ENSSSCP00000005044	9823.ENSSSCP00000001298	0	0	0	0	0.065	0.916	0	0.483	0.955
ISG15	IFIT3	4817557	4804401	9823.ENSSSCP00000027638	9823.ENSSSCP00000011141	0	0	0	0	0.76	0.164	0	0.758	0.947
ISG15	OAS1	4817557	4803970	9823.ENSSSCP00000027638	9823.ENSSSCP00000010549	0	0	0	0	0.808	0	0	0.733	0.946
FBP1	ALDOB	4804780	4800702	9823.ENSSSCP00000011671	9823.ENSSSCP00000005790	0	0	0	0	0.156	0	0.9	0.387	0.943
TAPBP	SLA-1	4797888	4797744	9823.ENSSSCP00000001636	9823.ENSSSCP00000001298	0	0	0	0	0.062	0.194	0.9	0.328	0.942
SLA-DQA1	SLA-DRB1	4797847	4797846	9823.ENSSSCP00000001574	9823.ENSSSCP00000001570	0	0	0	0.644	0.26	0.737	0.6	0.864	0.941
NEDD8	PSMB7	4813041	4800833	9823.ENSSSCP00000022569	9823.ENSSSCP00000005987	0	0	0	0	0.269	0.209	0.9	0.051	0.937
NEDD8	PSMB6	4813041	4809853	9823.ENSSSCP00000022569	9823.ENSSSCP00000018977	0	0	0	0	0.266	0.189	0.9	0.062	0.936
MX1	IFIT3	4818220	4804401	9823.ENSSSCP00000029166	9823.ENSSSCP00000011141	0	0	0	0	0.782	0	0	0.708	0.933
ISG15	DHX58	4817557	4809485	9823.ENSSSCP00000027638	9823.ENSSSCP00000018455	0	0	0	0	0.773	0.267	0	0.633	0.933
MX1	STAT1	4818220	4808460	9823.ENSSSCP00000029166	9823.ENSSSCP00000017010	0	0	0	0	0.546	0	0	0.842	0.925
HK3	FBP1	4806974	4804780	9823.ENSSSCP00000014937	9823.ENSSSCP00000011671	0	0	0	0	0.047	0	0.9	0.267	0.924
DHX58	IRG6	4809485	4803033	9823.ENSSSCP00000018455	9823.ENSSSCP00000009218	0	0	0	0	0.786	0	0	0.629	0.917
DDX58	IRG6	4813690	4803033	9823.ENSSSCP00000023307	9823.ENSSSCP00000009218	0	0	0	0	0.783	0	0	0.629	0.916
IFIT3	IRG6	4804401	4803033	9823.ENSSSCP00000011141	9823.ENSSSCP00000009218	0	0	0	0	0.777	0	0	0.635	0.915
ENSSSCG00000025593	SLA-1	4797851	4797744	9823.ENSSSCP00000001578	9823.ENSSSCP00000001298	0	0	0	0	0.063	0.126	0.9	0.065	0.913
ISG15	EIF4G3	4817557	4799312	9823.ENSSSCP00000027638	9823.ENSSSCP00000003812	0	0	0	0	0.062	0	0.9	0	0.902
DDX58	DHX58	4813690	4809485	9823.ENSSSCP00000023307	9823.ENSSSCP00000018455	0	0	0	0.767	0.213	0.165	0.8	0.839	0.884
MX2	IRG6	4805614	4803033	9823.ENSSSCP00000012857	9823.ENSSSCP00000009218	0	0	0	0	0.67	0	0	0.66	0.883
ISG15	STAT1	4817557	4808460	9823.ENSSSCP00000027638	9823.ENSSSCP00000017010	0	0	0	0	0.491	0.085	0	0.767	0.882
B2M	TAPBP	4800196	4797888	9823.ENSSSCP00000005044	9823.ENSSSCP00000001636	0	0	0	0	0.086	0.584	0	0.692	0.872
OAS1	IRG6	4803970	4803033	9823.ENSSSCP00000010549	9823.ENSSSCP00000009218	0	0	0	0	0.657	0	0	0.631	0.868
IFIT3	OAS1	4804401	4803970	9823.ENSSSCP00000011141	9823.ENSSSCP00000010549	0	0	0	0	0.631	0.048	0	0.654	0.867
OAS1	OAS2	4803970	4803969	9823.ENSSSCP00000010549	9823.ENSSSCP00000010548	0	0	0	0.938	0.292	0	0.8	0.719	0.858
HK3	ALDOB	4806974	4800702	9823.ENSSSCP00000014937	9823.ENSSSCP00000005790	0	0	0	0	0.066	0	0.8	0.234	0.844
DDX58	STAT1	4813690	4808460	9823.ENSSSCP00000023307	9823.ENSSSCP00000017010	0	0	0	0	0.512	0.162	0	0.65	0.844
DDX58	OAS1	4813690	4803970	9823.ENSSSCP00000023307	9823.ENSSSCP00000010549	0	0	0	0	0.603	0	0	0.605	0.836
MX1	OAS2	4818220	4803969	9823.ENSSSCP00000029166	9823.ENSSSCP00000010548	0	0	0	0	0.301	0	0	0.747	0.815
DDX58	IFIT3	4813690	4804401	9823.ENSSSCP00000023307	9823.ENSSSCP00000011141	0	0	0	0	0.503	0.15	0	0.594	0.813
STAT1	IRG6	4808460	4803033	9823.ENSSSCP00000017010	9823.ENSSSCP00000009218	0	0	0	0	0.536	0	0	0.595	0.804
STAT1	IFIT3	4808460	4804401	9823.ENSSSCP00000017010	9823.ENSSSCP00000011141	0	0	0	0	0.55	0.046	0	0.579	0.803
ENSSSCG00000027014	GBP2	4812787	4801806	9823.ENSSSCP00000022286	9823.ENSSSCP00000007380	0	0	0	0.982	0	0	0.8	0.744	0.802
MX2	OAS1	4805614	4803970	9823.ENSSSCP00000012857	9823.ENSSSCP00000010549	0	0	0	0	0.436	0	0	0.642	0.789
MX2	IFIT3	4805614	4804401	9823.ENSSSCP00000012857	9823.ENSSSCP00000011141	0	0	0	0	0.364	0	0	0.631	0.755
IFIT3	OAS2	4804401	4803969	9823.ENSSSCP00000011141	9823.ENSSSCP00000010548	0	0	0	0	0.317	0	0	0.653	0.752
ISG15	OAS2	4817557	4803969	9823.ENSSSCP00000027638	9823.ENSSSCP00000010548	0	0	0	0	0.28	0	0	0.669	0.751
MX2	OAS2	4805614	4803969	9823.ENSSSCP00000012857	9823.ENSSSCP00000010548	0	0	0	0	0.204	0	0	0.675	0.73
MX1	DHX58	4818220	4809485	9823.ENSSSCP00000029166	9823.ENSSSCP00000018455	0	0	0	0	0.517	0	0	0.447	0.722
TAPBP	TAP1	4797888	4797854	9823.ENSSSCP00000001636	9823.ENSSSCP00000001582	0	0	0	0	0.111	0.36	0	0.534	0.711
OAS2	IRG6	4803969	4803033	9823.ENSSSCP00000010548	9823.ENSSSCP00000009218	0	0	0	0	0.337	0	0	0.574	0.706
STAT1	OAS1	4808460	4803970	9823.ENSSSCP00000017010	9823.ENSSSCP00000010549	0	0	0	0	0.334	0	0	0.57	0.701
ITGB2	PLEK	4818000	4802812	9823.ENSSSCP00000028146	9823.ENSSSCP00000008911	0	0	0	0	0.667	0	0	0.081	0.68
DHX58	IFIT3	4809485	4804401	9823.ENSSSCP00000018455	9823.ENSSSCP00000011141	0	0	0	0	0.517	0.105	0	0.311	0.676
ISG15	RPS25	4817557	4807766	9823.ENSSSCP00000027638	9823.ENSSSCP00000016026	0	0	0	0	0.264	0.546	0	0.099	0.672
ISG15	NEDD8	4817557	4813041	9823.ENSSSCP00000027638	9823.ENSSSCP00000022569	0	0	0	0	0.063	0.086	0	0.637	0.662
DDX58	OAS2	4813690	4803969	9823.ENSSSCP00000023307	9823.ENSSSCP00000010548	0	0	0	0	0.221	0	0	0.58	0.659
MX1	ENSSSCG00000027014	4818220	4812787	9823.ENSSSCP00000029166	9823.ENSSSCP00000022286	0	0	0	0	0.157	0	0	0.602	0.65
STXBP1	STX11	4800858	4799782	9823.ENSSSCP00000006018	9823.ENSSSCP00000004457	0	0	0	0	0.088	0.452	0	0.354	0.648
TAP1	SLA-1	4797854	4797744	9823.ENSSSCP00000001582	9823.ENSSSCP00000001298	0	0	0	0	0.062	0.126	0	0.6	0.643
STAT1	MX2	4808460	4805614	9823.ENSSSCP00000017010	9823.ENSSSCP00000012857	0	0	0	0	0.233	0	0	0.547	0.638
ISG15	GBP2	4817557	4801806	9823.ENSSSCP00000027638	9823.ENSSSCP00000007380	0	0	0	0	0.13	0	0	0.599	0.636
DHX58	MX2	4809485	4805614	9823.ENSSSCP00000018455	9823.ENSSSCP00000012857	0	0	0	0	0.518	0	0	0.255	0.625
TGM3	TAP1	4811910	4797854	9823.ENSSSCP00000021325	9823.ENSSSCP00000001582	0	0	0	0	0.061	0	0	0.599	0.607
STAT1	OAS2	4808460	4803969	9823.ENSSSCP00000017010	9823.ENSSSCP00000010548	0	0	0	0	0.167	0	0	0.546	0.606
IRG6	GBP2	4803033	4801806	9823.ENSSSCP00000009218	9823.ENSSSCP00000007380	0	0	0	0	0.115	0	0	0.573	0.606
ENSSSCG00000027014	IRG6	4812787	4803033	9823.ENSSSCP00000022286	9823.ENSSSCP00000009218	0	0	0	0	0.115	0	0	0.551	0.585
IFIT3	ZBP1	4804401	4802211	9823.ENSSSCP00000011141	9823.ENSSSCP00000008004	0	0	0	0	0.491	0	0	0.2	0.575
DHX58	STAT1	4809485	4808460	9823.ENSSSCP00000018455	9823.ENSSSCP00000017010	0	0	0	0	0.215	0.112	0	0.432	0.569
B2M	SLA-DQA1	4800196	4797847	9823.ENSSSCP00000005044	9823.ENSSSCP00000001574	0	0	0	0.817	0.065	0	0.54	0.174	0.562
NEDD8	RPS25	4813041	4807766	9823.ENSSSCP00000022569	9823.ENSSSCP00000016026	0	0	0	0	0.264	0.385	0	0.099	0.556
NEDD8	ERH	4813041	4798416	9823.ENSSSCP00000022569	9823.ENSSSCP00000002505	0	0	0	0	0.423	0	0	0.246	0.546
EIF4G3	IPO4	4799312	4798246	9823.ENSSSCP00000003812	9823.ENSSSCP00000002186	0	0	0	0	0.297	0.38	0	0	0.545
IFIT3	GBP2	4804401	4801806	9823.ENSSSCP00000011141	9823.ENSSSCP00000007380	0	0	0	0	0.194	0	0	0.457	0.543
ISG15	ENSSSCG00000027014	4817557	4812787	9823.ENSSSCP00000027638	9823.ENSSSCP00000022286	0	0	0	0	0.13	0	0	0.494	0.541
MX1	ZBP1	4818220	4802211	9823.ENSSSCP00000029166	9823.ENSSSCP00000008004	0	0	0	0	0.478	0	0	0.144	0.534
TAP1	SLA-DQA1	4797854	4797847	9823.ENSSSCP00000001582	9823.ENSSSCP00000001574	0	0	0	0	0.065	0	0	0.516	0.528
ABAT	ASS1	4802487	4800911	9823.ENSSSCP00000008445	9823.ENSSSCP00000006108	0.042	0	0	0	0.065	0	0	0.51	0.523
PSMB7	TAPBP	4800833	4797888	9823.ENSSSCP00000005987	9823.ENSSSCP00000001636	0	0	0	0	0.089	0	0	0.49	0.515
MX1	GBP2	4818220	4801806	9823.ENSSSCP00000029166	9823.ENSSSCP00000007380	0	0	0	0	0.157	0	0	0.445	0.512
PSMB7	ENSSSCG00000025593	4800833	4797851	9823.ENSSSCP00000005987	9823.ENSSSCP00000001578	0	0	0	0	0.093	0.086	0	0.457	0.51
TUBG2	KIF11	4809465	4804417	9823.ENSSSCP00000018429	9823.ENSSSCP00000011160	0	0	0	0	0.142	0.214	0	0.323	0.503
B2M	TAP1	4800196	4797854	9823.ENSSSCP00000005044	9823.ENSSSCP00000001582	0	0	0	0	0.121	0.275	0	0.267	0.492
GLRX	NELFB	4807069	4801017	9823.ENSSSCP00000015066	9823.ENSSSCP00000006256	0	0	0	0	0	0	0	0.491	0.491
MX2	WARS	4805614	4798569	9823.ENSSSCP00000012857	9823.ENSSSCP00000002723	0	0	0	0	0.065	0	0	0.475	0.488
ENSSSCG00000027014	IFIT3	4812787	4804401	9823.ENSSSCP00000022286	9823.ENSSSCP00000011141	0	0	0	0	0.194	0	0	0.386	0.484
DHX58	OAS2	4809485	4803969	9823.ENSSSCP00000018455	9823.ENSSSCP00000010548	0	0	0	0	0.209	0	0	0.374	0.484
ISG15	RPL36AL	4817557	4800427	9823.ENSSSCP00000027638	9823.ENSSSCP00000005384	0	0	0	0	0.167	0.398	0	0.05	0.482
DHX58	ZBP1	4809485	4802211	9823.ENSSSCP00000018455	9823.ENSSSCP00000008004	0	0	0	0	0.29	0	0	0.298	0.48
ENSSSCG00000027014	TGM3	4812787	4811910	9823.ENSSSCP00000022286	9823.ENSSSCP00000021325	0	0	0	0	0	0	0	0.477	0.477
TGM3	GBP2	4811910	4801806	9823.ENSSSCP00000021325	9823.ENSSSCP00000007380	0	0	0	0	0	0	0	0.476	0.476
STAT1	GBP2	4808460	4801806	9823.ENSSSCP00000017010	9823.ENSSSCP00000007380	0	0	0	0	0.154	0	0	0.396	0.467
OAS1	ZBP1	4803970	4802211	9823.ENSSSCP00000010549	9823.ENSSSCP00000008004	0	0	0	0	0.369	0	0	0.188	0.465
ENSSSCG00000027014	STAT1	4812787	4808460	9823.ENSSSCP00000022286	9823.ENSSSCP00000017010	0	0	0	0	0.154	0	0	0.385	0.457
STAT1	MTOR	4808460	4799235	9823.ENSSSCP00000017010	9823.ENSSSCP00000003699	0	0	0	0	0.046	0.225	0	0.319	0.452
MX2	SAMHD1	4805614	4802086	9823.ENSSSCP00000012857	9823.ENSSSCP00000007803	0.052	0	0	0	0.092	0	0	0.41	0.448
ATXN10	ASS1	4812349	4800911	9823.ENSSSCP00000021799	9823.ENSSSCP00000006108	0	0	0	0	0	0	0	0.436	0.436
ENSSSCG00000016509	BCLAF1	4808792	4799814	9823.ENSSSCP00000017490	9823.ENSSSCP00000004499	0	0	0	0	0.09	0.404	0	0	0.434
TAP1	ENSSSCG00000025593	4797854	4797851	9823.ENSSSCP00000001582	9823.ENSSSCP00000001578	0	0	0.477	0.845	0.166	0.231	0	0.591	0.433
STAT1	ZBP1	4808460	4802211	9823.ENSSSCP00000017010	9823.ENSSSCP00000008004	0	0	0	0	0.343	0	0	0.173	0.433
DDX58	ZBP1	4813690	4802211	9823.ENSSSCP00000023307	9823.ENSSSCP00000008004	0	0	0	0	0.167	0	0	0.348	0.433
ENSSSCG00000027014	OAS1	4812787	4803970	9823.ENSSSCP00000022286	9823.ENSSSCP00000010549	0	0	0	0	0.118	0	0	0.381	0.431
PSMB6	TAP1	4809853	4797854	9823.ENSSSCP00000018977	9823.ENSSSCP00000001582	0	0	0	0	0.263	0.113	0	0.186	0.421
WARS	TAPBP	4798569	4797888	9823.ENSSSCP00000002723	9823.ENSSSCP00000001636	0	0	0	0	0.063	0	0	0.408	0.421
ACTA2	MTOR	4804397	4799235	9823.ENSSSCP00000011135	9823.ENSSSCP00000003699	0	0	0	0	0	0.174	0	0.323	0.416
NEDD8	RPL36AL	4813041	4800427	9823.ENSSSCP00000022569	9823.ENSSSCP00000005384	0	0	0	0	0.21	0.277	0	0.05	0.41
ENSSSCG00000027014	MX2	4812787	4805614	9823.ENSSSCP00000022286	9823.ENSSSCP00000012857	0	0	0	0	0.157	0	0	0.322	0.404
ISG15	ZBP1	4817557	4802211	9823.ENSSSCP00000027638	9823.ENSSSCP00000008004	0	0	0	0	0.306	0	0	0.177	0.404
